# Supplementary material for: Characterization and Immune Function of NOD1 in Snakehead (Channa argus)
Source: Biology (Basel). 2026 Jun 16;15(12):942. doi: 10.3390/biology15120942 (PMC13296148; doi:10.3390/biology15120942)
Supplement: Supplementary file 1 [file biology-15-00942-s001.zip]

Archive with 5 entries (4 files):
- biology-4288725 the full, uncropped original scan of the Western blot image/
- biology-4288725 the full, uncropped original scan of the Western blot image/Input-NOD1.png
- biology-4288725 the full, uncropped original scan of the Western blot image/Input-RIPK2.png
- biology-4288725 the full, uncropped original scan of the Western blot image/NOD1.tif
- biology-4288725 the full, uncropped original scan of the Western blot image/RIPK2.tiff
